# Supplementary material for: PD-L1+ Regulatory B Cells from Rheumatoid Arthritis Patients Have Impaired Function in Suppressing IFN-ү and IL-21 Production
Source: Int J Mol Sci. 2025 Mar 25;26(7):2998. doi: 10.3390/ijms26072998 (PMC11988511; doi:10.3390/ijms26072998)
Supplement: Supplementary file 1 [file ijms-26-02998-s001.zip]

Archive with 1 entries (1 files):
- ijms-3519511-supplementary.pdf
